# Supplementary material for: International Spread of Tet(X4)-Producing Escherichia coli Isolates
Source: Foods. 2022 Jul 7;11(14):2010. doi: 10.3390/foods11142010 (PMC9320811; doi:10.3390/foods11142010)
Supplement: Supplementary file 1 [file foods-11-02010-s001.zip]

Archive with 1 entries (1 files):
- foods-1770224-supplementary.pdf
